# Supplementary material for: Evolving Nutritional Strategies in the Presence of Competition: A Geometric Agent-Based Model
Source: PLoS Comput Biol. 2015 Mar 27;11(3):e1004111. doi: 10.1371/journal.pcbi.1004111 (PMC4376532; doi:10.1371/journal.pcbi.1004111)
Supplement: S2 File — (TXT) [file pcbi.1004111.s002.txt]

;;;;;;;;;;;;;;;;;;;;;;;;;;;;;;;;;;;;;;;;;;;;;;;;;;; Some Programming notes for the text file of code ;;;;;;;;;;;;;;;;;;;;;;;;;;;;;;;;;;;;;;;;;;;;;;;;;;

; This code was written for Netlogo 5.0.5 by A. M. Senior @ The University of Sydney (2014).

; Netlogo can be downloaded here: https://ccl.northwestern.edu/netlogo/.


;;; IMPORTANT - THE 3 STEPS BELOW MUST BE COMPLETED, OR THE MODEL WILL NOT RUN.

;;; 1. Paste all of this code in to the code tab.


;;; 2. Go back to the interface and Turn off world wrapping (both horizontal and vertical) by right clicking and editing the viewer


;;; 3. Create the objects described below on the interface.

; A 'setup' and a 'go forever' button are required.
; The code here is for a two food environment, thus two sliders are also required, named 'FOOD.A' and 'FOOD.B'. 
; These are equivalent to 'V' in the MS. I would recommend giving these sliders an upper limit of about 20 and lower limit of 1/20. 
; A slider, named 'a' for food abundance is needed, with an upper limit of number of foods. 
; An on-off switch named 'record' should be included so as data might be recorded at the end of each generation.
; If record = TRUE, then the program creates a .csv file (named whatever 'a' is set at), which records 
; the mean K and sd (K), at the end of each generation.
; For simulation experiments, record should be FALSE as this is will slow down the model run, and we are only really 
; interested K at the end of 1000 generations.


;;; Additional notes.

;;; Optional - to help interpretation you may include a monitor on the interface, 
;;; which displays 1 - (a / number of foods); this is competition (c), as in the MS.

;;; Optional - one can plot the level of K in each generation (i.e. watch it change in real time), by creating a plot on the interface, 
;;; giving the x-axis a limit of 0 to 1000 (label = Generations), the y-axis a limit of 0 to 1 (label = K) 
;;; and typing 'if ticks = 500 [plotxy generations evolved-K]' in the pen-update commands. Again, I would not recommend having this plot
;;; if running simulation experiments for run time reasons.

;;; An ith food can be added by adding an additional slider named FOOD.i. This food should then also be included in the code below.
;;; Global parameters, FOOD.i-heading and alpha-FOOD.i will be needed.
;;; In the set-up program, an additional food rail and associated food info will need to be specified 
;;; (following what is done for FOOD.A and FOOD.B here).
;;; The ith food will also need to be added to the food-options list in the set-up, 
;;; and the denominator in the capacity calculation should reflect the number of foods in the environment.
;;; Additionally extra if statements will need to be added to the food-choice process (again following what is there for FOOD.A and FOOD.B).

;;; Experiments are performed using behaviour space in the tools menu.
;;; set the FOOD.A and FOOD.B values in behaivour space (and any ith food values).
;;; Set 'a' to check a reasonable number of values between something small (e.g. 0.01) and the number of foods.
;;; Also set record to FALSE.
;;; Only record data at the end of the model run, and then record the parameters evolved-K and dead.
;;; Note, I found these simulations run more quickly if one runs via the terminal (on mac): see advanced usage here 
;;; http://ccl.northwestern.edu/netlogo/docs/behaviorspace.html.

;;; The model code here gives what is termed as 'general' selection in the MS.
;;; This can be altered by adjusting when the model creates a new generation under the 'go' procedure.
;;; E.g. To run truncated selection as described in the MS. How to implement this is described in detail in the relevant section of the code below.


;;;;;;;;;;;;;;;;;;;;;;;;;;;;;;;;;;;;;;;;;;;;;;;;;;;;;;;;;;;;;;;;;;;;;;;;;;;;;;;;;;;;;;;;;;;;;;;;;;;;;;;;;;;;;;;;;;;;;;;;;;;;;;;;;;;;;;;;;;;;;;;;;;;;;;;;;;
;;;;;;;;;;;;;;;;;;;;;;;;;;;;;;;;;;;;;;;;;;;;;;;;;;;;                  BEGIN PROGRAM                 ;;;;;;;;;;;;;;;;;;;;;;;;;;;;;;;;;;;;;;;;;;;;;;;;;;;;;;
;;;;;;;;;;;;;;;;;;;;;;;;;;;;;;;;;;;;;;;;;;;;;;;;;;;;;;;;;;;;;;;;;;;;;;;;;;;;;;;;;;;;;;;;;;;;;;;;;;;;;;;;;;;;;;;;;;;;;;;;;;;;;;;;;;;;;;;;;;;;;;;;;;;;;;;;;;


;;;;;;;;;;;;;;;;;;;;;;;;;;;;;;;;;;;;;:::::::::::::::;;; PARAMETERS ;;;;;;;;;;;;;;;;;;;;;;;;;;;;;;;;;;;;;;;;;;;;;;;;;;;;;;;;;;;;;;;;;;;;;;


;;; Below are the global parameters. The animal has a required protein and carbohydrate intake target, 
;;; ProteinIT and CarbIT. In the MS, these values collectively represent the intake target (IT)
;;; Protein is the position on the X-axis and Carbs is on the Y. Also not mentioned, 
;;; but represented by sliders are the food value variables FOOD.A and FOOD.B, which determine, the slope of carb on protein:
;;; i.e. for one unit protein intake, how much carb does a food contain. In the MS, these varaibles are named V. 
;;; The varibles FOOD.X-heading tell a turtle how to navigate through the nutrient space on the basis of one of the foods it is eating. 
;;; This is a programming issue for Netlogo, but is converted to the variable
;;; alpha-FOOD.X, which is the angular distance between the food being consumed and the x-axis; described as alpha-f in the MS.
;;; The parameter EatMax determines how much a food a turtle can eat in one go, and is named as phi in the MS. 
;;; parents is a list that holds the parental options, from which offspring select a parent (for their K).
;;; food-options is a list of the foods available (a menu), from which individuals select a food at random.
;;; capacity gives the number of individual each food rrail can support (as in the MS)
;;; evolved-K is a recording parameter that records the mean K of the populaiton. 
;;; evolved-K is only really necessery to prevent run-time errors in data recording
;;; dead is an indicator, used to establish, whether the population was able to sustain itself given the amount of food available.
;;; the abundance of food (a, named c in Lihoreou et al) is specified as a slider.
  
globals [  
  
  ProteinIT
  CarbIT
  
  FOOD.A-heading
  alpha-FOOD.A
  
  FOOD.B-heading
  alpha-FOOD.B
  
  EatMax
  
  parents
  
  food-options
  
  capacity
  
  generations
  
  evolved-K
  dead
  
]


;;;; Patches have no specified parameters, but the inbuilt location of a patch (x, y) is very important in this model.

patches-own []


;;; Appetite (A in the MS) determines how much of a given FOOD a turtle would need to eat to maximise it's fitness on that food. 
;;; The variables alpha-f and alpha-ideal as are described in the MS (and Lihoreau et al.). 
;;; These values are in turn are used to calulate beta. NOTE that depending on the food being consumed, alpha-f will be alpha-FOOD.X
;;; Full is a programming necessity, which determines whether a turtle has been able to eat it's appetite. 
;;; Only those turtles that are not full (i.e. full = 0) will keep eating a food.
;;; N-Dist and beta are the used to calculate appetite (A, as given in the MS and Lihoreau et al.). 
;;; Fintess (F in the MS) is negatively related to the euclidean distance (Edist) between the turtles current location and the intake target.
;;; K is the nutritional latitude value of an individual.
;;; my-choice is a state variable, which keeps track of the individuals food-choice, 
;;; in this model it can take three levels "A" or "B" for foods A or B, and "X" of the individual has no food choice (e.g. has left a food).
;;; pLeave is the probability of leaving a food having eaten it.
;;; enemy is a random selected individual, that you attempt to displace when the food of choice is at capacity.
;;; Qij if the probability of the ith individual displacing jth, as described in the MS.
;;; Eval is the evolutionary value of an indidviual; a normalised fitness for all individuals able to breed. 
;;; Eval is required for fitness-proportionate selection.
;;; mother is the parental individual that an offspring selects to inherit a K value from.

turtles-own [  
  
  
  appetite
  alpha-f
  alpha-ideal
  
  beta
  Ndist
  
  fitness
  Edist
  
  K
  
  my-choice
  
  pLeave
  enemy
  
  Qij
  
  Eval
  mother
  
] 


;;;;;;;;;;;;;;;;;;;;;;;;;;;;;;;;;;;;;;;;;;;;;;;;;;::;;; SET-UP ;;;;;;;;;;;;;;;;;;;;;;;;;;;;;;;;;;;;;;;;;;;;;;;;;;;;;;;;;;;;;;;;;;;;;;;;


to setup 
  
  ; Create a world
  
  clear-all  
  resize-world 0 700 0 700
  set-patch-size 1
  
  
  ; Create an intake target of protein and Carb and make it a red-dot.
  ; For simplicity I assume a balance between protein and carb is required at a (x, y) position of (500, 500).
  ; One could alter these values to move the IT, although if it is increased significantly, I would recommend resizing the world.
  
  set ProteinIT 500 
  set CarbIT 500
  ask patches with [pxcor = ProteinIT and pycor > (CarbIT - 10) and pycor < (CarbIT + 10)] [set pcolor red] 
  ask patches with [pycor = CarbIT and pxcor > (ProteinIT - 10) and pxcor < (ProteinIT + 10)] [set pcolor red]
  
  ; set the EatMax parameter. This value equates to 2, as stated in the MS. However, here is specified as the following equation 
  ; to prove that the model is equal to that in Lihoreau et al. 
  ; In Lihoreau et al, the phi is sqrt(2) / 500, and the distance between the IT and the start is 1. 
  ; Given phi = sqrt(2) / 500, an individucal needs 353.5534 steps in a straight line to reach the IT.
  ; In our model, the individual must cover a greater distance from the begining to the IT 
  ; (the euclidean distnace between the IT and the start point; sqrt(((0 - 500) ^ 2) + ((0 - 500) ^ 2))). 
  ; With a rescaled phi of 2, this is again 353.5534 number of of steps in a straight line.
  
  set EatMax (sqrt 2) * ((sqrt (((0 - ProteinIT) ^ 2) + ((0 - CarbIT) ^ 2))) / 500)
  
  ; set some other necessery programming details, K has not yet evolved beyond 1, 
  ; we are on the first generation, and the populaiton is not yet extinct.
  
  set generations 0
  set dead 0
  set evolved-K 1
  
  ; set the capacity for food rails, if an extra food is added adjust the denominator as such
  ; NOTE: currently, the model only responds to the 'a' value at setup, however, one could adjust competition
  ; and watch it's effects on individuals in real-time by moving this line of code to the 'go' procedure below.
  set capacity (a / 2) * 150
  
  ; Create the menu of available food options, and ith food should be added here.
  
  set food-options (list "A" "B")
  
  
  
  
  ; Visualise the rail for FOOD.A (based on the slider FOOD.A) as green lines by asking patches 
  ; associated with the correct protein:carb ratio 'turn green'. If the world is resized (e.g. if the IT is moved) 
  ; the values of 700 below will need to be adjusted.
  
  if(FOOD.A <= 1)[
    foreach n-values 700 [?]
    [
      ask patch ? (? * FOOD.A) [set pcolor green] 
    ]
  ]
  
  if(FOOD.A > 1)[
    foreach n-values 700 [?]
    [
      ask patch (? * 1 / FOOD.A) ? [set pcolor green] 
    ]
  ]
  
  
  ; Set the details about FOOD.A i.e. it's heading in the netlogo world and it's alpha as described in Lihoreau et al and the MS. 
  
  if(FOOD.A <= 1)[set FOOD.A-heading [towards patch 700 (700 * FOOD.A)] of patch 0 0]
  if(FOOD.A > 1)[set FOOD.A-heading [towards patch (700 / FOOD.A) 700] of patch 0 0]
  
  set alpha-FOOD.A subtract-headings 90 FOOD.A-heading
  
  
  ; Same for Food.B
  
  if(FOOD.B <= 1)[
    foreach n-values 700 [?]
    [
      ask patch ? (? * FOOD.B) [set pcolor green] 
    ]
  ]
  
  if(FOOD.B > 1)[
    foreach n-values 700 [?]
    [
      ask patch (? * 1 / FOOD.B) ? [set pcolor green] 
    ]
  ]
  
  
  if(FOOD.B <= 1)[set FOOD.B-heading [towards patch 700 (700 * FOOD.B)] of patch 0 0]
  if(FOOD.B > 1)[set FOOD.B-heading [towards patch (700 / FOOD.B) 700] of patch 0 0]
  
  set alpha-FOOD.B subtract-headings 90 FOOD.B-heading
  
  
  ; NOTE REPLICATE the above for an ith food.
  
  
  
  
  
  
  ; Create turtles set it that each is not full. No food decision has yet been made (my-choice = "X"), thus alpha-f is 0
  ; alpha-ideal is the angle towards the IT. Colors are used to hellp differentiate and improve visualisation
  ; Orange individuals are those with food, blue are those not located at a food and red are individuals that reach the actual IT.
  ; here animals are set blue, as they have no food yet.
  ; Edist is scaled to 1, to keep the fitness function equivalent to that in Lihoreau et al. (where the distance from initialisation to the IT is 1).
  ; Ndist is the distance (in netlogo units) from the current location to the IT.
  ; K is started with a value of 1.
  ; Eval and mother are not required until the end of the generation.
  
  
  crt 150 [
    
    set xcor 0
    set ycor 0
    set size 10
    
    set my-choice "X"
    set heading 0
    set alpha-f 0
    set color blue
    
    set alpha-ideal subtract-headings 90 towards patch ProteinIT CarbIT
    
    
    set Edist (sqrt (((xcor - ProteinIT) ^ 2) + ((ycor - CarbIT) ^ 2))) / (sqrt (((0 - ProteinIT) ^ 2) + ((0 - CarbIT) ^ 2)))
    
    set fitness exp (-2 * Edist)
    
    set Ndist sqrt(((ProteinIT - xcor) ^ 2) + ((CarbIT - ycor) ^ 2))
    
    set K 1 
    
    set Eval 0
    set mother nobody
    
  ]
  
  
  ; if we are recording data from the model at the end of each generation, create that file.
  
  
  if (record)[
    if (file-exists? (word a ".csv"))
    [carefully [file-delete (word a ".csv")]
      [print error-message]]
    
    file-open (word a ".csv")
    
    file-print "This file contains data on the population mean value of K (and standard deviation) at the end of each generation."
    file-print "The name of the file represents the level of food abundance 'a' under which the model run was performed."
    file-print "The intensity of competition under the model run can be calculated as 1 - a / 2."
    file-print "The model also outputs the population mean (and standard deviation) fitness of individuals at the end of the generation."
    file-print "These latter two parameters may be of interest to those interested in reproductive assymetry."
    file-print ""
    file-print ""
    
    file-type "Mean K of Individuals,"
    file-type "Standard Deviation of K,"
    file-type "Generation,"
    file-type "Mean Fitness of Indviduals,"
    file-print "SD of Fitness"
    file-close
    
  ]
  
  
  reset-ticks
  
end


;;;;;;;;;;;;;;;;;;;;;;;;;;;;;;;;;;;;;;;;;;;;;;;;;;;;;; GO ;;;;;;;;;;;;;;;;;;;;;;;;;;;;;;;;;;;;;;;;;;;;;;;;;;;;;;;;;;;;;;;;;;;;;;;;;;;


; The turtles that are not on a food (i.e. blue) choose a food, 
; work out how much of it you want to eat, eat and re-calculate their fitness, and may be leave a food.
; Ask any turtles that reach the IT to become red.
; Start a new generation after 500 iterations.
; Stop if the population goes extinct or after 1000 generations.


to go
  
  
  ask turtles with [color = blue] [choose-food]
  ask turtles with [color = orange] [eat]
  ask turtles with [color = orange] [calc-fitness]
  ask turtles with [color = orange] [leave]
  
  ask turtles with [xcor = ProteinIT and ycor = CarbIT] [set color red]  
  
  tick 
  
  if (ticks = 500) [new-generation] 
  
  ; Here, one can alter the model to run truncated selection.
  ; First comment out the 'if' statement above wih a semicolon, 
  ; and then delete the semicolon from the 'if statement' below.
  ; The fitness cut-off can be altered here; the value set currently at 0.5.
  ; The code below is truncated to the first 10% of the population (i.e. 15 out of 150)
  ; to cross the cutoff. This can also be adjusted as needed, by altering the value set at 15.
  ; Note that with truncated selection the population will not go extinct as a result of 
  ; contest-competition. The population could go extinct if the foods in the environment do
  ; not contain the IT. 
   
  ; if (count turtles with [fitness > 0.5] > 15) [new-generation] 
  
  if (dead = 1) [stop]
  if (generations = 1000) [stop]
  
end


;;;;;;;;;;;;;;;;;;;;;;;;;;;;;;;;;;;;;; SUB MODELS or PROCESSES ;;;;;;;;;;;;;;;;;;;;;;;;;;;;;;;;;;;;;;;;;;;;;;;;;;;;;;;;;;;;;;;;;;;;;;;;


;;;;;;;;;;;;;;;;; choose-food ;;;;;;;;;;;;;;;;;;;;;;;;;;;;;;;;;;


; turtles choose food with a rondom probability of 0.5 and then remember information about that food
; if that food is below capacity (minus your-self) you may record that food as your choice and store the necessery information
; in your state variables. If the food is below capacity, you must fight for it. To add an ith food repicate the 'if' statements for the ith food.
; additionally alter the denomintor in the capacity calculaiton at the setup

to choose-food
  
  set my-choice one-of food-options
  
  if (my-choice = "A")
    [
      ifelse ((count turtles with [my-choice = "A"] - 1) < capacity)
        [
          set heading FOOD.A-heading
          set alpha-f alpha-FOOD.A
          set color orange
        ]
        [
          fight 
        ]
    ]
  
  if (my-choice = "B")
    [
      ifelse ((count turtles with [my-choice = "B"] - 1) < capacity)
        [
          set heading FOOD.B-heading
          set alpha-f alpha-FOOD.B
          set color orange
        ]
        [
          fight 
        ]
    ]
  
  ; NOTE, add extra 'if' statements for an ith food
  
end


; the program to fight

to fight
  
  ; Select an enemy from those that are on your choice of food
  set enemy one-of turtles with [my-choice = [my-choice] of myself and color = orange]
  
  ; calculate the probability that you'll win the fight
  set Qij 1 / (1 + exp (-25 * (fitness - [fitness] of enemy)))
  
  ; see if you win  
  ifelse (random-float 1 < Qij)
  [
    ; if you win take the food heading - kick your enemy off and forget your enemy
    set heading [heading] of enemy 
    set alpha-f [alpha-f] of enemy
    set color orange
    
    ask enemy [set alpha-f 0]
    ask enemy [set color blue]
    ask enemy [set my-choice "X"]
    
    set enemy 0
    set Qij 0
    
  ]
  [
    ; if you loose forget your food choice, forget your enemy
    set my-choice "X"
    
    set enemy 0
    set Qij 0
    
  ]
  
end

;;;;;;;;;;;;;;;;;;;;;;;;; eating  ;;;;;;;;;;;;;;;;;;;;;;;;;;;;;


to eat
  
  ; Calculate intakes in netlogo world angles (based on 0degrees north), 
  ; then convert in to the angle alpha-ideal as described in lihoreau et al and in the MS (0 degrees is X-axis).
  
  set alpha-ideal subtract-headings 90 towards patch ProteinIT CarbIT
  
  ; You then calulate your appetite; the scalar projection of the IT from your current location 
  ; on to the food rail you're on by taking beta - the angluar difference between alpha-f and alpha-ideal.
  
  set beta abs subtract-headings alpha-f alpha-ideal
  set Ndist sqrt(((ProteinIT - xcor) ^ 2) + ((CarbIT - ycor) ^ 2))
  
  set appetite Ndist * cos beta
  
  ; Either eat your appetite, or eat EatMax. If you have just eaten your appetite, 
  ; you will likely need to see if an alternative food is 'any better' i.e. can it get you closer to the IT
  ; Note you cannot move backwards so if your appetite suggests you should, look for a different food.
  
  ifelse (appetite >= EatMax) [
    fd EatMax
  ]
  [
    ifelse(appetite < 0)
      [
        set alpha-f 0
        set color blue
        set my-choice "X"
      ]
      [
        fd appetite
        set color blue
        set my-choice "X"
      ]
    
  ] 
  
end


;;;;;;;;;;;;;;;;;; To calulate your fitness  ;;;;;;;;;;;;;;;;;;;;;;


to calc-fitness
  
  ; calculate fitness (F). Note that in Lihoreau et al. the distance between initialisation and the IT is always 1. 
  ; So here, for the fitness function to be equivalent, we must rescale the netlogo distances from the current nutritional state to the IT, 
  ; by the total distance between the IT and the point of initialisation.
  
  set Edist (sqrt (((xcor - ProteinIT) ^ 2) + ((ycor - CarbIT) ^ 2))) / (sqrt (((0 - ProteinIT) ^ 2) + ((0 - CarbIT) ^ 2)))
  
  set fitness exp (-2 * Edist)
  
end


;;;;;;;;;;;;;;;;;;;;;;;;;;;;;;;; leave ;;;;;;;;;;;;;;;;;;;

to leave
  
  ; caluclate you probability fo leaving the food.
  ; if you leave set your choice as 'X', your color as blue and the food rail you're on (alpha-f) as 0.
  
  ifelse(appetite >= EatMax)
  [set pLeave (1 - K) * ((abs ((alpha-ideal * (pi / 180)) - (alpha-f * (pi / 180)))) / (pi / 2))]
  [set pLeave (1 - K) * ((abs ((alpha-ideal * (pi / 180)) - (alpha-f * (pi / 180)))) / (pi / 2)) + K * ((EatMax - appetite) / EatMax)]
  
  if(random-float 1 < pLeave) [
    set alpha-f 0
    set color blue
    set my-choice "X" 
  ]
  
  
  
end


;;;;;;;;;;;;;;;;;;;;; Reproduce -- Restart a new generation; the evolutionary algorithm in action ;;;;;;;;;;;;;;;;;;;;;;;;;;;;;;;;;;;;;;;;

to new-generation
  
  ; If we are recording data then do that.
  
  if (record) [record-data]
  
  ; get rid of any individuals with a low fitness.
  
  ask turtles with [fitness < 0.5] [die]
  
  ; if there is less than 2 individuals left record the simulaiton as an extinction event and stop.
  
  if (count turtles < 2)[
    set dead 1
    stop
  ]
  
  ; calculate the normalised fitness values for individuals
  
  ask turtles [set Eval fitness / sum [fitness] of turtles]
  
  ; create the list of available parents.
  
  set parents sort turtles
  
  ; create the next generation; i.e. the offspring and give them the parameters in the [ ].
  
  crt 150 [
    
    ; go to the begining of the nutritional space
    set xcor 0
    set ycor 0
    set size 10
    
    ; details required to calculate fitness and make food decisions 
    set alpha-f 0
    set alpha-ideal subtract-headings 90 towards patch ProteinIT CarbIT
    set Edist (sqrt (((xcor - ProteinIT) ^ 2) + ((ycor - CarbIT) ^ 2))) / (sqrt (((0 - ProteinIT) ^ 2) + ((0 - CarbIT) ^ 2)))
    set fitness exp (-2 * Edist)
    set Ndist sqrt(((ProteinIT - xcor) ^ 2) + ((CarbIT - ycor) ^ 2))
    
    ; details about currents food choices i.e. you have none.
    set my-choice "X"
    set color blue
    
    ; set parent using fitness-proportionate selection, on the basis of the of normalised fitness values 
    set mother random-weighted parents map [[Eval] of ?] parents 
    
    ; set you own K, that of the selected parent, with mutation.
    set K ([K] of mother + random-normal 0 0.025)
    
    ; bound K at 0 and 1
    if (K > 1) [set K 1]
    if (K < 0) [set K 0]
    
    ; now disregard your mother, and make sure your own Eval is 0.
    set mother nobody
    set Eval 0
  ]
  
  
  
  ; Kill of the last generation
  ask turtles with [xcor > 0] [die]
  reset-ticks
  
  ; record the level of K that is around.
  set evolved-K mean [K] of turtles
  
  ; count the number of generations iterated over
  set generations generations + 1
  
  
end


; the program to record data at the end of a generation if we are doing this.

to record-data
  
  file-open (word a ".csv")
  
  file-type (word mean [K] of turtles ",")
  file-type (word sqrt (variance [K] of turtles) ",")
  file-type (word generations ",")
  file-type (word mean [fitness] of turtles ",")
  file-print (word sqrt (variance [fitness] of turtles))
  
  file-close
  
end


;;;;;;;;;;;;;;;;;;;;;;;;;; Random-weighted selector for mother and father selection

; This is the random weighted selector used for fitness-proportionate selection.

; Netlogo does not have a random-weighted selector built in. Thus I always use the following.


; a reporter to return a random value from a list based upon a weight assigned
; the reporter works based on cumulative inverse probability and takes two lists
; the first a list to choose from,
; the second is a list of corresponding weights for each of those entries in the first list
; it sets selector to be a random number based on the sum of the weights and sets a running sum to be zero.
; then for each weight in the list, it cumulatively adds them until they exceed the selector
; the first value in the first list to have it's weight exceed selector is returned

; this reporter was taken from net-logo users group : user = Nick Bennett
; http://groups.yahoo.com/group/netlogo-users/message/9091


to-report random-weighted [values weights] 
  let selector (random-float sum weights) 
  let running-sum 0 
  
    (foreach values weights [ 
      set running-sum (running-sum + ?2) 
      if (running-sum > selector) [ 
        report ?1 
      ] 
    ]) 
end 
